# Supplementary material for: Intrinsically aggregation-prone proteins form amyloid-like aggregates and contribute to tissue aging in Caenorhabditis elegans
Source: eLife. 2019 May 3;8:e43059. doi: 10.7554/eLife.43059 (PMC6524967; doi:10.7554/eLife.43059)
Supplement: Supplementary file 2. [file elife-43059-supp2.xlsx]

## Sheet: Sheet1
Supplementary file 2: Parameters for thrashing analysis
Input values of wrMTrck_Batch
fileType	1
imageType	0
backSub	3
fixedThresh	0
threshMode	Ostu
skeletonize	0
movieDuration	30
fps	15
pixPrMm	0
minSize	10
maxSize	400
maxVelocity	15
maxAreaChange	30
minTrackLength	20
bendThreshold	1
bendDetect	2
rawData	0
delFirst	0
